# Supplementary material for: Peroxidase Profiling Reveals Genetic Linkage between Peroxidase Gene Clusters and Basal Host and Non-Host Resistance to Rusts and Mildew in Barley
Source: PLoS One. 2010 Aug 2;5(8):e10495. doi: 10.1371/journal.pone.0010495 (PMC2914007; doi:10.1371/journal.pone.0010495)
Supplement: Table S1 — Position of Prx Profiling markers on Vada×SusPtrit and L94×Vada linkage maps and on the barley integrated map. (0.05 MB XLS) [file pone.0010495.s001.xls]

## Sheet: Table S1
Table S1. Position of Prx Profiling markers on Vada x SusPtrit and L94 x Vada linkage maps and on the barley integrated map.
Component map			Pattern	Integrated map
Prx profiling marker	BIN	Position1		Prx profiling marker	BIN	Position2
PERO1.MSEI-370A	1H_01.1	1.54	L94	PERO1.MSEI-370A	1H_1.1	6.654
PERO1.RSAI-448A	1H_01.1	5.5	L94	PERO1.RSAI-448A	1H_1.1	7.78293
PERO4.RSAI-168B3	1H_5.1	39.2	Vada	PERO4.RSAI-168B	1H_4.2	38.2222
PERO4.RSAI-170B	1H_5.1	37.1	Vada	PERO4.RSAI-170B	1H_5.1	39.7
PERO5.MSEI-298A	1H_5.1	40.5	L94	PERO5.MSEI-298A	1H_5.1	41.6026
PERO1.RSAI-265B4	1H_06.2	76.5	Vada	PERO1.RSAI-265B	1H_7.1	57.7834
PERO1.RSAI-288A	1H_06.2	76.5	SusPtrit	PERO1.RSAI-288A	1H_7.1	57.7834
PERO5.MSEI-475A	1H_06.2	77	SusPtrit	PERO5.MSEI-475A	1H_7.1	57.807
PERO1.MSEI-070B	1H_06.2	77.1	Vada	PERO1.MSEI-070B	1H_7.1	57.8393
PERO2.MSEI-385A	1H_06.2	5.5	SusPtrit	PERO2.MSEI-385A	1H_7.1	58.0479
PERO1.MSEI-380A	1H_06.2	77.1	SusPtrit	PERO1.MSEI-380A	1H_7.1	58.172
PERO1.ALUI-560B	1H_09.2	76.5	Vada	PERO1.ALUI-560B	1H_9.1	70.3941
PERO1.ALUI-450A	1H_09.2	76.5	SusPtrit	PERO1.ALUI-450A	1H_9.1	71.5927
PERO2.ALUI-438B	1H_09.2	76.9	Vada	PERO2.ALUI-438B	1H_9.1	73.0186
PERO2.ALUI-442A	1H_09.2	76.8	SusPtrit	PERO2.ALUI-442A	1H_9.1	73.0219
PERO2.ALUI-445B	1H_09.2	76.8	Vada	PERO2.ALUI-445B	1H_9.1	73.3542
PERO4.MSEI-530A	1H_09.2	108.2	SusPtrit	PERO4.MSEI-530A	1H_9.1	73.6308
PERO2.MSEI-650A	1H_09.2	76.4	SusPtrit	PERO2.MSEI-650A	1H_9.1	73.6833
PERO2.MSEI-590B	1H_09.2	76.4	Vada	PERO2.MSEI-590B	1H_9.1	73.6842
PERO1.MSEI-575B	1H_09.2	107.6	Vada	PERO1.MSEI-575B	1H_9.2	74.2338
PERO1.MSEI-640B	1H_09.2	108.2	Vada	PERO1.MSEI-640B	1H_9.2	74.9343
PERO1.MSEI-650A	1H_09.2	108.2	SusPtrit	PERO1.MSEI-650A	1H_9.2	74.9362
PERO4.MSEI-525B	1H_09.2	108.2	Vada	PERO4.MSEI-525B	1H_9.2	75.1936
PERO1.MSEI-648B	1H_09.2	76.8	Vada	PERO1.MSEI-648B	1H_9.2	75.6792
PERO1.MSEI-650A	1H_09.2	76.8	L94	PERO1.MSEI-650A	1H_9.2	75.6792
PERO2.MSEI-650B	1H_09.2	76.5	Vada	PERO2.MSEI-650B	1H_9.2	76.2007
PERO1.ALUI-435B	1H_09.2	77.1	Vada	PERO1.ALUI-435B	1H_9.2	76.2024
PERO1.RSAI-360A	1H_09.2	76.5	Vada	PERO1.RSAI-360A	1H_9.2	76.2024
PERO2.MSEI-655A	1H_09.2	76.5	L94	PERO2.MSEI-655A	1H_9.2	76.2024
PERO3.MSEI-317A	1H_09.2	76.5	Vada	PERO3.MSEI-317A	1H_9.2	76.2075
PERO1.RSAI-360B	1H_09.2	28.7	Vada	PERO1.RSAI-360B	1H_9.2	76.4458
PERO1.MSEI-640A	1H_09.2	76.9	L94	PERO1.MSEI-640A	1H_9.2	77.3121
PERO1.ALUI-570B	1H_09.2	77	Vada	PERO1.ALUI-570B	1H_9.2	78.5955
PERO1.ALUI-440A	1H_09.2	77.1	L94	PERO1.ALUI-440A	1H_9.2	78.8271
PERO1.RSAI-355A	1H_09.2	108.2	SusPtrit	PERO1.RSAI-355A	1H_9.2	79.1061
PERO3.RSAI-478A	1H_09.2	76.4	L94	PERO3.RSAI-478A	1H_9.2	79.5031
PERO3.RSAI-490B	1H_09.2	76.4	Vada	PERO3.RSAI-490B	1H_9.2	79.5582
PERO2.ALUI-300A	1H_12.2	107.6	L94	PERO2.ALUI-300A	1H_12.2	109.902
PERO2.ALUI-305B	1H_12.2	108.2	Vada	PERO2.ALUI-305B	1H_12.2	109.902
PERO1.ALUI-292A	1H_12.2	108.2	L94	PERO1.ALUI-292A	1H_12.2	110.44
PERO1.ALUI-300B	1H_12.2	108.2	Vada	PERO1.ALUI-300B	1H_12.2	110.44
PERO1.RSAI-438A	2H_05.2	40.9	SusPtrit	PERO1.RSAI-438A	2H_2.2	13.0163
PERO1.ALUI-268B	2H_05.2	40.8	Vada	PERO1.ALUI-268B	2H_3.1	21.891
PERO2.ALUI-275B	2H_05.1	41.1	Vada	PERO2.ALUI-275B	2H_3.2	24.2684
PERO5.MSEI-385B	2H_03.2	28.7	Vada	PERO5.MSEI-385B	2H_3.2	26.2143
PERO1.RSAI-420A	2H_04.2	40.9	L94	PERO1.RSAI-420A	2H_4.2	39.4115
PERO1.RSAI-435B	2H_04.2	40.9	Vada	PERO1.RSAI-435B	2H_4.2	39.4115
PERO1.RSAI-110B	2H_04.2	40.8	Vada	PERO1.RSAI-110B	2H_4.2	39.7685
PERO4.MSEI-272A	2H_04.2	41.1	L94	PERO4.MSEI-272A	2H_4.2	40.2049
PERO3.MSEI-473B	2H_06.2	60.6	Vada	PERO3.MSEI-473B	2H_6.1	51.7219
PERO3.MSEI-479A	2H_06.2	60.6	L94	PERO3.MSEI-479A	2H_6.1	51.7219
PERO2.MSEI-368B	2H_06.2	60.9	Vada	PERO2.MSEI-368B	2H_6.1	51.9467
PERO1.MSEI-360B	2H_06.2	61.5	Vada	PERO1.MSEI-360B	2H_6.1	52.9724
PERO2.MSEI-630A	2H_06.2	60.9	SusPtrit	PERO2.MSEI-630A	2H_6.1	53.3246
PERO2.MSEI-368B	2H_06.2	40.9	Vada	PERO2.MSEI-368B	2H_6.1	53.7421
PERO1.MSEI-360B	2H_06.2	61.5	Vada	PERO1.MSEI-360B	2H_6.1	53.8862
PERO4.MSEI-452B	2H_06.2	62.2	Vada	PERO4.MSEI-452B	2H_7.1	62.5896
PERO2.MSEI-205B	2H_08.2	75.2	Vada	PERO2.MSEI-205B	2H_8.1	69.4937
PERO1.RSAI-342A	2H_08.2	74.8	L94	PERO1.RSAI-342A	2H_8.2	72.1432
PERO5.RSAI-318B	2H_13.1	60.6	Vada	PERO5.RSAI-318B	2H_13.1	121.562
PERO6.MSEI-312B	2H_15.2	152.6	Vada	PERO6.MSEI-312B	2H_15.1	148.571
PERO6.MSEI-315A	2H_15.2	152.6	L94	PERO6.MSEI-315A	2H_15.1	148.571
PERO4.MSEI-312B	2H_15.2	152.4	Vada	PERO4.MSEI-312B	2H_15.1	148.733
PERO4.MSEI-510A	2H_15.2	152.4	L94	PERO4.MSEI-510A	2H_15.1	148.733
PERO2.MSEI-270B	2H_15.2	152.3	Vada	PERO2.MSEI-270B	2H_15.1	148.871
PERO2.MSEI-226A	2H_15.2	152.3	L94	PERO2.MSEI-226A	2H_15.1	148.874
PERO2.MSEI-270B	2H_15.2	60.6	Vada	PERO2.MSEI-270B	2H_15.1	148.914
PERO4.MSEI-315A	2H_15.2	152.4	L94	PERO4.MSEI-315A	2H_15.1	148.973
PERO5.MSEI-452A	2H_15.2	74.8	SusPtrit	PERO5.MSEI-452A	2H_15.1	148.998
PERO2.MSEI-298A	2H_15.2	62.2	SusPtrit	PERO2.MSEI-298A	2H_15.1	149.077
PERO2.MSEI-340A	2H_15.2	75.2	SusPtrit	PERO2.MSEI-340A	2H_15.2	155.222
PERO6.MSEI-192B	3H_01.0	0.2	Vada	PERO6.MSEI-192B	3H_0.1	7.608
PERO2.MSEI-485A	3H_05.1	152.3	SusPtrit	PERO2.MSEI-485A	3H_5.1	48.4952
PERO4.MSEI-210B	3H_05.1	152.3	Vada	PERO4.MSEI-210B	3H_5.1	50.7263
PERO1.MSEI-342A	3H_06.2	55.5	L94	PERO1.MSEI-342A	3H_5.2	55.9136
PERO1.RSAI-218A	3H_06.2	56.58	L94	PERO1.RSAI-218A	3H_5.2	56.7306
PERO2.ALUI-418B	3H_06.2	57.05	Vada	PERO2.ALUI-418B	3H_5.2	57.8442
PERO1.ALUI-418B	3H_06.2	57.4	Vada	PERO1.ALUI-418B	3H_5.2	59.5697
PERO1.ALUI-420A	3H_06.2	57.4	L94	PERO1.ALUI-420A	3H_5.2	59.5697
PERO2.MSEI-310B	3H_06.1	152.4	Vada	PERO2.MSEI-310B	3H_6.1	63.6021
PERO5.MSEI-360A	3H_06.1	152.4	SusPtrit	PERO5.MSEI-360A	3H_6.1	64.0046
PERO5.MSEI-360A	3H_06.2	54.8	L94	PERO5.MSEI-360A	3H_6.1	65.6708
PERO2.MSEI-543B	3H_06.0	152.4	Vada	PERO2.MSEI-543B	3H_6.2	69.3505
PERO1.MSEI-140A	3H_07.1	0.2	SusPtrit	PERO1.MSEI-140A	3H_7.1	75.2425
PERO2.MSEI-142B	3H_07.1	152.6	Vada	PERO2.MSEI-142B	3H_7.1	75.4607
PERO2.MSEI-145A	3H_07.1	152.6	SusPtrit	PERO2.MSEI-145A	3H_7.1	75.4607
PERO6.MSEI-265A	3H_07.1	57.05	SusPtrit	PERO6.MSEI-265A	3H_7.1	75.7845
PERO6.MSEI-268B	3H_07.1	57.4	Vada	PERO6.MSEI-268B	3H_7.1	75.7845
PERO3.MSEI-441A	3H_10.1	87.9	L94	PERO3.MSEI-441A	3H_9.2	96.5424
PERO3.RSAI-525B	3H_11.1	55.5	Vada	PERO3.RSAI-525B	3H_11.1	111.213
PERO3.RSAI-520A	3H_11.1	57.4	SusPtrit	PERO3.RSAI-520A	3H_11.1	111.214
PERO5.RSAI-458B	3H_11.1	54.8	Vada	PERO5.RSAI-458B	3H_12.1	114.059
PERO4.RSAI-235A	3H_12.1	105.1	L94	PERO4.RSAI-235A	3H_12.1	116.061
PERO4.MSEI-465B	3H_12.1	105.1	Vada	PERO4.MSEI-465B	3H_12.1	116.482
PERO2.MSEI-690A	3H_12.1	56.58	SusPtrit	PERO2.MSEI-690A	3H_12.1	116.711
PERO2.MSEI-720B	3H_12.1	87.9	Vada	PERO2.MSEI-720B	3H_12.1	116.895
PERO6.MSEI-462B	3H_12.2	107.5	Vada	PERO6.MSEI-462B	3H_12.2	119.901
PERO4.MSEI-458A	3H_12.2	107.9	L94	PERO6.MSEI-458A	3H_12.2	119.922
PERO3.RSAI-530B	3H_12.2	107.2	Vada	PERO3.RSAI-530B	3H_12.2	120.254
PERO6.MSEI-458A	3H_12.2	107.5	L94	PERO4.MSEI-458A	3H_12.2	120.365
PERO4.MSEI-505B	3H_12.2	108.2	Vada	PERO4.MSEI-505B	3H_12.2	121.217
PERO2.MSEI-657A	4H_06.2	108.2	SusPtrit	PERO2.MSEI-657A	4H_7.1	74.4232
PERO2.MSEI-660B	4H_06.2	107.5	Vada	PERO2.MSEI-660B	4H_7.1	74.4232
PERO2.ALUI-220A	4H_06.2	107.9	SusPtrit	PERO2.ALUI-220A	4H_7.1	74.8224
PERO6.MSEI-328B	4H_12.2	127	Vada	PERO6.MSEI-328B	4H_12.2	136.138
PERO4.MSEI-328B	4H_12.2	107.5	Vada	PERO4.MSEI-328B	4H_12.2	136.747
PERO5.MSEI-190A	5H_02.4	107.2	SusPtrit	PERO5.MSEI-190A	5H_2.4	28.9676
PERO5.RSAI-472A	5H_03.1	31.6	L94	PERO5.RSAI-472A	5H_3.2	37.5247
PERO6.MSEI-398A	5H_10.2	96.02	L94	PERO6.MSEI-398A	5H_10.2	100.485
PERO1.RSAI-505A	5H_11.2	125.7	L94	PERO1.RSAI-505A	5H_11.1	121.529
PERO5.MSEI-412B	5H_11.2	126.6	Vada	PERO5.MSEI-412B	5H_11.2	123.19
PERO1.RSAI-500B	5H_11.2	127.38	Vada	PERO1.RSAI-500B	5H_11.2	124.55
PERO1.ALUI-505A	5H_11.1	31.6	SusPtrit	PERO1.ALUI-505A	5H_11.2	124.579
PERO3.RSAI-505B	5H_11.1	126.6	Vada	PERO3.RSAI-505B	5H_11.2	126.113
PERO1.ALUI-490B	5H_11.2	127.38	Vada	PERO1.ALUI-490B	5H_11.2	127.178
PERO1.MSEI-400A	5H_11.2	171.5	SusPtrit	PERO1.MSEI-400A	5H_11.2	127.179
PERO1.ALUI-485A	5H_11.2	125.7	SusPtrit	PERO1.ALUI-485A	5H_11.2	127.189
PERO2.MSEI-405A	5H_11.1	96.02	SusPtrit	PERO2.MSEI-405A	5H_12.1	127.514
PERO1.ALUI-495A	5H_11.1	127	SusPtrit	PERO1.ALUI-495A	5H_12.1	127.632
PERO5.RSAI-372B	5H_14.2	171.5	Vada	PERO5.RSAI-372B	5H_14.2	167.065
PERO5.RSAI-378B	5H_14.2	180.6	Vada	PERO5.RSAI-378B	5H_15.1	168.846
PERO5.MSEI-310B	5H_15.1	181.7	Vada	PERO5.MSEI-310B	5H_15.1	171.105
PERO1.ALUI-215A	6H_03.1	30.8	L94	PERO1.ALUI-215A	6H_3.1	27.6214
PERO1.ALUI-220B	6H_03.1	30.8	Vada	PERO1.ALUI-220B	6H_3.1	27.6214
PERO2.ALUI-220A	6H_03.1	30.6	L94	PERO2.ALUI-220A	6H_3.1	27.8731
PERO2.ALUI-225B	6H_03.1	30.6	Vada	PERO2.ALUI-225B	6H_3.1	27.8731
PERO4.MSEI-245B	6H_03.1	28.8	Vada	PERO4.MSEI-245B	6H_3.1	29.1373
PERO1.ALUI-210A	6H_04.2	30.8	SusPtrit	PERO1.ALUI-210A	6H_3.2	36.5203
PERO2.ALUI-225B	6H_04.2	30.6	Vada	PERO2.ALUI-225B	6H_4.1	38.6774
PERO4.RSAI-180A	6H_06.1	30.8	SusPtrit	PERO4.RSAI-180A	6H_6.1	56.907
PERO1.MSEI-680A	6H_08.1	77.7	L94	PERO1.MSEI-680A	6H_8.1	76.7555
PERO1.MSEI-676B	6H_08.1	77.7	Vada	PERO1.MSEI-676B	6H_8.1	76.7566
PERO2.MSEI-676B	6H_08.1	29.7	Vada	PERO2.MSEI-676B	6H_8.1	77.9871
PERO2.MSEI-680A	6H_08.1	77.7	SusPtrit	PERO2.MSEI-680A	6H_8.1	77.9871
PERO4.MSEI-348B	6H_13.1	77.7	Vada	PERO4.MSEI-348B	6H_13.1	127.24
PERO4.MSEI-372A	6H_13.1	127.2	L94	PERO4.MSEI-372A	6H_13.1	127.891
PERO6.MSEI-370A	6H_13.1	127.5	L94	PERO6.MSEI-370A	6H_13.2	128.687
PERO5.RSAI-460A	7H_01.2	127.5	SusPtrit	PERO5.RSAI-460A	7H_1.1	12.9064
PERO4.RSAI-478A	7H_06.1	63.1	L94	PERO4.RSAI-478A	7H_1.2	13.8215
PERO4.RSAI-478B	7H_01.2	14.31	Vada	PERO4.MSEI-278B	7H_1.2	15.1702
PERO4.MSEI-278B	7H_01.2	127.2	Vada	PERO4.MSEI-278B	7H_1.2	16.5925
PERO5.MSEI-505B	7H_01.2	19	Vada	PERO5.MSEI-505B	7H_1.2	17.4926
PERO4.RSAI-268B	7H_02.1	19	SusPtrit	PERO4.RSAI-268A	7H_1.2	17.9494
PERO4.MSEI-252B	7H_02.1	14.31	Vada	PERO4.MSEI-248A	7H_1.2	18.2843
PERO4.MSEI-252A	7H_02.1	19.5	L94	PERO4.MSEI-252A	7H_2.1	24.352
PERO4.RSAI-268A	7H_02.1	19.9	L94	PERO4.RSAI-268A	7H_2.2	24.8217
PERO5.MSEI-510B	7H_02.2	17.8	Vada	PERO5.MSEI-510B	7H_2.2	27.0899
PERO5.MSEI-508A	7H_02.2	19.5	SusPtrit	PERO5.MSEI-508A	7H_2.2	27.099
PERO5.MSEI-255B	7H_03.1	30.5	Vada	PERO5.MSEI-255B	7H_3.1	30.158
PERO4.MSEI-502B	7H_03.1	19.9	Vada	PERO4.MSEI-502B	7H_3.1	33.3254
PERO1.MSEI-305A	7H_06.3	64.5	SusPtrit	PERO1.MSEI-305A	7H_6.3	73.3088
PERO2.ALUI-298A	7H_06.3	30.5	SusPtrit	PERO2.ALUI-298A	7H_6.3	73.8546
PERO2.ALUI-298A	7H_07.1	76.1	L94	PERO2.ALUI-298A	7H_7.1	78.9631
PERO1.MSEI-303A	7H_06.1	64.5	L94	PERO1.MSEI-303A	7H_7.1	79.0739
PERO4.RSAI-472A	7H_07.1	63.1	L94	PERO4.RSAI-472A	7H_7.1	79.3894
PERO5.RSAI-428A	7H_06.1	60.8	L94	PERO5.RSAI-428A	7H_7.1	79.6817
PERO5.RSAI-338B	7H_07.1	79.669	Vada	PERO5.RSAI-338B	7H_7.1	80.0595
PERO5.RSAI-338B	7H_07.1	60.8	Vada	PERO5.RSAI-338B	7H_7.1	80.2112
PERO2.MSEI-490B	7H_07.1	80.8	Vada	PERO2.MSEI-490B	7H_7.2	83.507
PERO4.MSEI-405B	7H_07.1	79.1	Vada	PERO4.MSEI-405B	7H_7.2	84.8709
PERO2.MSEI-490B	7H_07.2	63.1	Vada	PERO2.MSEI-490B	7H_7.2	85.5971
PERO1.RSAI-508B	7H_07.2	85.2	Vada	PERO1.RSAI-508B	7H_7.2	87.212
PERO1.MSEI-275A	7H_07.2	85.1	L94	PERO1.MSEI-275A	7H_7.2	87.6312
PERO1.ALUI-538B	7H_08.1	80.8	Vada	PERO1.ALUI-538B	7H_8.1	88.8628
PERO2.MSEI-138A	7H_08.1	79.1	SusPtrit	PERO2.MSEI-138A	7H_8.1	91.2556
PERO1.ALUI-520A	7H_08.1	76.1	SusPtrit	PERO1.ALUI-520A	7H_8.1	91.3947
PERO1.RSAI-505B	7H_08.1	79.669	Vada	PERO1.RSAI-505B	7H_8.1	91.6212
PERO2.MSEI-242B	7H_09.2	85.1	Vada	PERO2.MSEI-242B	7H_9.2	107.129
1Position of the corresponding Prx profiling markers on Vada x SusPtrit (blue background) and L94 x Vada (green background) maps.
2Position of the corresponding Prx profiling markers on the integrated map of barley [22].
3Prx Profiling markers (names in red correspond to markers common to both populations).
4Prx Profiling markers (names in bold correspond to the same locus).
