# Supplementary material for: Peroxidase Profiling Reveals Genetic Linkage between Peroxidase Gene Clusters and Basal Host and Non-Host Resistance to Rusts and Mildew in Barley
Source: PLoS One. 2010 Aug 2;5(8):e10495. doi: 10.1371/journal.pone.0010495 (PMC2914007; doi:10.1371/journal.pone.0010495)
Supplement: Table S2 — Genetic position of PERO sequences on the barley integrated map and their homology to sequences from three different databases. (0.05 MB XLS) [file pone.0010495.s002.xls]

## Sheet: Table S2
Table S2. Genetic position of PERO sequences on the barley integrated map and their homology to sequences from three different databases
Sequence information					PeroxiBase Blastx1					NCBI Blastx2				DFCI Blastn3
Name	Contig4	Pattern5	BIN6	Position7	Best Hit	Organism	E-value	Identity	Best Hv Hit8	Best Hit	E-value	Score	Annotation	Best Hit	E-value	Score
PERO1.ALUI-268B	yes	Vada	2H_03.1	21.891	HvPrx85	Hordeum vulgare	0.00061	0.77	HvPrx85	* none *				TC192233	4.9e-17	486
PERO1.ALUI-292A	yes	L94	1H_12.2	110.44	TaPrx10	Triticum aestivum	1e-14	0.88	HvPrx100	gb|ACG24592.1|	3e-10	68.2	Peroxidase 1 precursor [Zea mays]	TC171316	3.4e-18	511
PERO1.ALUI-300A	yes	Vada	1H_12.2	110.44	TaPrx10	Triticum aestivum	2.1e-15	0.9	HvPrx100	gb|ACG24592.1|	5e-11	70.5	Peroxidase 1 precursor [Zea mays]	TC171316	3.4e-18	511
PERO1.ALUI-418A	no	L94	3H_05.2	59.5697	TaPrx72	Triticum aestivum	2.6e-18	0.83	HvPrx42	gb|ACG43610.1|	3e-10	67.8	Peroxidase 68 precursor [Zea mays]	TC168923	1.7e-26	692
PERO1.ALUI-445B	no	Vada	1H_09.1	73.3542	PtaPrx11	Pinus taeda	0.001	0.35	HvPrx39	gb|ABK26805.1|	2.7	34.7	Unknown [Picea sitchensis]	TC163999	6.4e-25	654
PERO1.ALUI-450B	yes	SusPtrit	1H_09.1	71.5927	HvPrx67	Hordeum vulgare	9.8e-31	0.95	HvPrx67	* none *				TC163999	3.4e-37	924
PERO1.ALUI-505B	yes	SusPtrit	5H_11.2	124.579	HvPrx20	Hordeum vulgare	2.4e-28	0.59	HvPrx20	gb|ACG46648.1|	4e-14	72.4	Peroxidase 51 precursor [Zea mays]	TC165250	1.6e-45	902
PERO1.ALUI-538B	yes	Vada	7H_08.1	88.8628	HvPrx39	Hordeum vulgare	1.2e-35	0.8	HvPrx39	gb|ACI00841.1|	2e-32	107	Class III peroxidase [Triticum aestivum]	TC168163	6.6e-59	863
PERO1.MSEI-360A	yes	Vada	2H_06.1	52.9724	* none *	-	-	-	-	* none *	-	-	-	* none *	-	-
PERO1.MSEI-478A	yes	L94	Unmapped	-	TaPrx54	Triticum aestivum	7.5e-06	0.84	HvPrx71	gb|ABS86778.1|	1e-06	43.9	Peroxidase 16 precursor protein [Oryza sativa ssp indica]	TC168482	1.5e-33	848
PERO1.MSEI-640A	yes	L94	1H_09.2	77.3	TaPrx35	Triticum aestivum	8.5e-33	0.56	HvPrx67	gb|ACI00835.1|	3e-29	78.6	Class III peroxidase [Triticum aestivum]	TC163999	6.2e-70	890
PERO1.MSEI-648A	yes	Vada	1H_09.2	75.6792	HvPrx67	Hordeum vulgare	1.9e-39	0.76	HvPrx67	gb|ACI00841.1|	6e-33	124	Class III peroxidase [Triticum aestivum]	TC163999	1.2e-70	943
PERO1.MSEI-648A	no	Vada	1H_09.2	75.6792	TaPrx35	Triticum aestivum	1.2e-23	0.63	HvPrx39	gb|AAM61382.1|	4e-16	46.2	Putative peroxidase [Arabidopsis thaliana]	TC163999	2.1e-61	863
PERO1.MSEI-676A	yes	Vada	6H_08.1	76.7566	HvPrx95	Hordeum vulgare	3.4e-05	0.52	HvPrx95	gb|EES75253.1|	5e-06	35.4	Iron-sulphur-binding reductase [Paenibacillus sp. oral taxon 786 str. D14]	TC179687	8.1e-27	700
PERO1.MSEI-680A	yes	L94	6H_08.1	76.7566	HvPrx95	Hordeum vulgare	8.2e-22	0.93	HvPrx95	dbj|BAB89258.1|	2e-16	75.1	Putative peroxidase ATP6a [Oryza sativa ssp japonica]	TC179687	4.1e-37	928
PERO1.RSAI-218A	no	L94	3H_05.2	56.7306	* none *	-	-	-	-	* none *	-	-	-	* none *	-	-
PERO1.RSAI-420A	no	L94	2H_04.2	39.4115	HvPrx29	Hordeum vulgare	3.9e-23	0.83	HvPrx29	gb|AAW52719.1|	1e-17	92.4	Peroxidase 5 [Triticum monococcum]	TC179556	9.2e-33	827
PERO2.ALUI-300A	no	L94	1H_12.2	109.902	TaPrx10	Triticum aestivum	4.5e-15	0.9	HvPrx100	gb|ACG24592.1|	1e-10	69.3	Peroxidase 1 precursor [Zea mays]	TC171316	7.8e-18	503
PERO2.ALUI-305A	yes	Vada	1H_12.2	109.902	TaPrx10	Triticum aestivum	2.4e-08	0.7	HvPrx89	gb|ACG24592.1|	0.0002	48.5	Peroxidase 1 precursor [Zea mays]	TC171316	4.2e-18	509
PERO2.MSEI-405B	no	SusPtrit	5H_12.1	127.514	HvPrx47	Hordeum vulgare	1.7e-22	0.76	HvPrx47	gb|AAG46142.1|	5e-07	57	Putative peroxidase [Oryza sativa]	TC161961	5.6e-53	1277
PERO2.MSEI-485B	yes	SusPtrit	3H_05.1	48.4952	HvPrx65	Hordeum vulgare	3e-28	0.86	HvPrx65	gb|ACG46648.1|	1.5	35.8	Peroxidase 51 precursor [Zea mays]	TC154551	2.2e-63	1507
PERO2.MSEI-490A	yes	Vada	7H_07.2	83.507	SpPrxIIE02	Sorghum propinquum	0.73	0.33	* none *	ref|XP_001861498.1|	1.9	35	Conserved hypothetical protein [Culex quinquefasciatus]	AV834707	2.3e-09	315
PERO2.MSEI-490B	yes	Vada	7H_07.2	85.5971	HvPrx65	Hordeum vulgare	1.7e-35	0.92	HvPrx65	gb|ACG46648.1|	4.2		Peroxidase 51 precursor [Zea mays]	TC154551	1.4e-56	1356
PERO4.MSEI-202A	no	Vada	Not a marker	-	HvPrx29	Hordeum vulgare	1.4e-09	0.95	HvPrx29	gb|AAG30348.1|	9.8	29.3	CO2-responsive peroxidase [Triticum aestivum]	TC179556	3.6e-20	554
PERO4.MSEI-208A	no	Vada	Not a marker	-	TaPrx101	Triticum aestivum	0.22	0.54	HvPrx100	* none *				BY846797	1.5e-15	453
PERO4.MSEI-290B	yes	Vada	Not a marker	-	MpPrx08	Marchantia polymorpha	0.0031	0.4	HvRbohA	gb|ACO76288.1|	7.2	33.5	RNA binding yrdC protein [Azotobacter vinelandii DJ]	BI960534	0.027	173
PERO4.MSEI-292A	yes	Vada	Not a marker	-	MpPrx08	Marchantia polymorpha	0.0035	0.42	* none *	* none *				BI958988	0.031	171
PERO4.MSEI-315A	no	L94	2H_15.1	148.973	OsPrx60	Oryza sativa ssp japonica	2.4e-11	0.7		gb|AAW52724.1|	0.1	39.7	Peroxidase 10 [Triticum monococcum]	TC166098	3.5e-21	576
PERO4.MSEI-317B	yes	Vada	Not a marker	-	NcLDS02	Neurospora crassa	0.076	0.39	* none *	gb|EAL31876.2|	0.49	37.4	GA13546 [Drosophila pseudoobscura pseudoobscura]	CB882278	0.997	150
PERO4.MSEI-321A	yes	Vada	Not a marker	-	TaPrx95	Triticum aestivum	0.5	0.52	* none *	gb|EDW80618.1|	9.5	33.1	GK11626 [Drosophila willistoni]	TC175328	0.0002	218
PERO5.RSAI-278B	no	Vada	Not a marker	-	* none *	-	-	-	-	* none *				BY855528	6.8e-05	220
PERO5.RSAI-282A	no	Vada	Not a marker	-	LdVBPo02	Laminaria digitata	0.84	0.44	* none *	* none *				BY855528	2.7e-06	251
PERO6.MSEI-315A	yes	L94	2H_15.1	148.571	* none *	-	-	-	-	ref|YP_968966.1|	2.5	34.7	Hypothetical protein Aave_0588	* none *	-	-
PERO6.MSEI-510A	yes	Vada	Not a marker	-	FpePxc02	Fulvimarina pelagi	0.029	0.35	* none *	gb|ABA95567.1|	3e-10	58.9	Retrotransposon protein, putative, Ty1-copia subclass [Oryza sativa (japonica cultivar-group)]	TC192837	3.3e-32	817
PERO6.MSEI-680A	no	L94	Not a marker	-	* none *	-	-	-	-	* none *	-	-	-	BU975005	3.8e-43	703
1PeroxiBase: http://peroxibase.isb-sib.ch/
2NCBI database: http://www.ncbi.nlm.nih.gov/
3DFCI database: http://compbio.dfci.harvard.edu/tgi/
4Sequence is derived from the alignment of sequences obtained with both PERO and Adapter primers or not
5Parental line from which the sequenced band was originally amplified
6BIN assignment of the corresponding PERO marker on the integrated map of barley (GrainGenes: Barley, Integrated 2009, Marcel)
7Position of the corresponding PERO marker on the integrated map of barley (GrainGenes: Barley, Integrated 2009, Marcel)
8Best blastx hit to a barley [Hordeum vulgare] peroxidase sequence in PeroxiBase
