# Supplementary material for: Peroxidase Profiling Reveals Genetic Linkage between Peroxidase Gene Clusters and Basal Host and Non-Host Resistance to Rusts and Mildew in Barley
Source: PLoS One. 2010 Aug 2;5(8):e10495. doi: 10.1371/journal.pone.0010495 (PMC2914007; doi:10.1371/journal.pone.0010495)
Supplement: Table S3 — 35 PERO sequences in fasta format. (0.01 MB TXT) [file pone.0010495.s003.txt]

Table S3. 35 PERO sequences in fasta format. 

>PERO1.ALUI-268B	CAGAGTGAGCAGAAATGSCTAGGCTGAATSGCCGATSTAGTTAGCCGTGTCGATGTCAGGGTAGGTGACAGTGAGCGAKTtGATTCAAGTGCGTGGCTGCTGCAGGGATGCGACGCGTCGGTGtCTGATCACGGGCAACGGCGCCRAaGGTGAACRRCAACAAGCACCMRGGCCTCCGCKGMCWGGACGTGGTCGACGCCGCCAAGGCGGAGTGGGATCTATA

>PERO1.ALUI-292A	CARAGKAMGTGTAGTAaCTTGCCTAGTCTGTYGTCGCAATTCTTTCTGCTGCCATCGACCATGTCATGTCATCCCATGGAGTGTACGCTTACATGTGCCGCGCATGCAAATGGGTTCATTGCAGGGTTGTGACGCCTCTGTCCTCCTGGAATCCACGGAGGGCAACGTGGCGGAGAAGGACGCCAAACCAAACAAGAGCCTGCGAGGGWtCGGCTCCGTGgAGCGGgTCMAGgCCAAgTGGGATCTATA

>PERO1.ALUI-300A	CAGAGTACGTGTAGTAACTTGCCTAGTCTGTTGTCGCAATTCWWTCTGCCATATCCGTCGTGTCATGAAATGTGTACTCACAATGATCGTGCCGTGCGTGCAAATGGGTTCATTGCAGGGTTGTGACGCCTCTGTCCTCCTGGAATCCACGGAGGGCAACGTGGCGGAGAAGGACGCCAAACCAAACAAGAGCCTGCGAGGKTTMGGCTCCGTGGAGCGGGTCAAGGCCAAGTGGGATCTATA

>PERO1.ALUI-418A	TTNACGGGGGAGAAGAACGCGGGGCCGAACGCCAWCTCTCTGCGTGGCTACAAGGTCATCGATKCCATCAAGGCGCAGGTCTAGGCTTCCTGCAAGGCCACCGTCTCCTGCCCCGACHTCKTCGCGCTCGCCGCCCGCGACGCCGTCAKCCTGGTCGGTACCAACCTGCTTCTCTCTCTTTCKTATCCTGGTKGGTGGCAATGGCATTGTTAATGKTGGCCACTTGCRTGCKTGCAGTGGGAT

>PERO1.ALUI-445B	CCCACNCTTTNANNGGAGGCAGGATNACNGAGTTTTGGNGNTCCACACCCANAGCGNTACCCGTTGNTNANTTTCACTATNGCAAAATGGGCTANTGATAGTANTCGTACTCACCANCCAGAANTGCATCCCTGGNCAATGAGGGCGATCACGATCGGCGCACGATACGGATGTCGGGGCANGCCTTCTCCACCGNGGACTTATCCCTGGTNGACGAAGNCGAAGCNACGGCAGCGTTTGGTTTGGCATCGCGTCCTTCTCCGACCGTCTGNTNAGNCGAGTCCANGCAGACACCGACCCGNCGGACNCCTGCCATTCACNGTCNCACGGGNNGCGGGGGTCAAGCCACTGCANCGGACGAACAAANCGGGGTACGGNACAGGTACNGANGCNGATNCATNCCNAAATGNCTGNNTTACCCCGGACGNAACCAGGTNNTGGCAAAGNAGCANGGCGGG

>PERO1.ALUI-450B        CAGGGTAAGCAGCATTTYGCAtGSaTCagCATcAgTACMTKTMMGTACCCSKTTTGTTCGCCCTGCaAGTGGCCTGACCACCGCCACCGTGCGACGTGAATGCAGGGGTGCGACGGGTCGGTGCTGCTGGACTCGGCAAACAAGACGGCGGAGAAGGACGCGCTGCCAAACCAGACGCTCCGTGGCTTCGGCTTCGTCGACAGGGTGAAGKCCGCGGTGGAGAAGGCCTGCCCCGACACCGTCTCCTGCGCCGACGTGCTCGCCCTCATTGCCAGGGATGCAGTCTGGCTGGTGAGTAGAGTACTATCCTAGCCATTTTGCAAATGAAATGACACGGTACCTGTGGRWRTGGAAGCCAAATCCTAATGCTGCTCGAGTGGGATCTATA

>PERO1.ALUI-505B	CGAGGTACGTTCGTCGCACGSCGCAACACTTGCACTGATGCTTGKTATCGAAAYTTATAGTCATCGAGTGGTTGATCTATGTGTGTGTATGCGGTGGKACGTACGTGCMGGGTTGCGACGCGTCGGTGCTGATCCGNTCGACTCCGGGGAACCCGACGGAGATGGACGCCGACtGACAACAMGTCCCTGGCGTTCGAGGGSTAWGAGACGGTGAGGATCGCCTAGGAGGCTGWAGAGGCCGCGTGCCMCACCCTGGTGTCCTGCGCCGACATACTCACCATCGCCACACGAGACGCCATCGCCCTGGTAACACATCTACTACRCGCACGCCTTAATTACAAAGCACACGTCTGTACGCCTGAACCTGAATTANGTGCATGTTTGTGTTGCCTACAGAGCGGCGGGCCGTTCTACCCGGTGGAACTGGGGAGGCTGGACGGGCTGAGTGGGATCTATA

>PERO1.ALUI-538B	CAGGGTGAGTHGTGWGKTACATTHGCATGGATATGTGCTCTGATGTACCCGTYGTATGCAGTGGCCTGRCCACCGTGGATGCAGGGTTGCGACGCCTCCGTGCTGCTGGACTCGGCHCACCAGACGGCGGRGARGGACGCGCTGCCGAACCAGACMCTCCGTGGCTTCGGCTTCATCGMGAGGGTGAAGTCCGCCGTGGAGWVGGCCTGCCCCGACMCTGTCTCCTGCGCCGACCTGCTCGCCATCATTGCCAGGGACRCAGTGTGGCTGGTGAGTAGAGTACTATACGACTTGGCAAATTASTCGATTTCCTGTGGMGGAAGCcaaaTTCTAaTGcTSCKGGAWCATGGTTTTCCAGAGCAAGGGGCCATTCTGGGAAGTTCTCCTCGGCCGGCGAGACGGCAGCCTGTCTATCTCCAACGACACCGGACGCGCKGCCACCCCCGGACCCGCCCARCTTCACCCGTGGCTCACCCAGAAATTTCGCCGCCGGTGAACCGTTGACGCCCAAAGAACCCCGTCGKCCCTCCTCAGGGTTAGGTGGGGATCTATA

>PERO1.MSEI-360A	CAAGGTATCTCCATATATACTTTGAGCACCCCATATATAAGATGCGCGTTTTATTTCCTTACTTCGATTAGCCGTTCGAACACACAGCTCGACGTGCAAATTTTCACCTATGAGAATTGAAAAATGTTACCCTCAGCACAGCAGCATGGAAGAATATGTACTCTAGGTTTTAGGCTAATATCCCCTATACCAACGTAGCCCAGCCCATGTGGGTACTGCACTCTYYTCTTGTCTGGGTGGCATSAcTCGATACATACCATGATTGTTCCGTYCTTCTTTCCAAGTGAGAGAGTGGTTGATTATGGGATCTATA

>PERO1.MSEI-478A	TAGATCCCCATAAATGATTCCGCGCGTNGCCGTTGAANCAGGGAAAAGCGGCGGCACCACGGANGGNGNTCCNCCCGCGCTTTTTCAGGCCGAAAAACGGCcGCGcGGGRAGAGAGAGGCTGGGTTTKCTGTGCGCGTCGTACCTGCTGGACGACRTCcGCGGGTGGgCGAGGGgCGAGGATRTCGGCGCAGGANACCTTGTTGGANCAGCTGGCGTCGGCGTCGAaCGGYGGCCTTGGCGCGGGTGATGAGGTCCAGCGCGTCCGGCGACASCGTCGTGTCCGCGCCCGCKCTGTGYTtCGTCGCCCcGGCCCGGAKATGAGCACCGAMNSMgnTCGCACCCYYTGCACGCGnCCCATCACACCAACCATTCCATCMWTCKACGCAaGAGCAGCAtGTYCGWACACCACAGTCGTTCAAANAAGCAGNGACGGT

>PERO1.MSEI-640A        TATAGATCCCATAATTACTAATTANACNTCGATCATGACTGAAGTAGTGTGAAGCTGAKAGtGTAGAAATgGTATGGCTAGTTACCTGAGAGGACGACGAGGTCCTTGGCGTCCaAGGTTCACCGCGTCGAAGAGnTTGGGTGAGCACGGTGATGTTGGCGGTGGGAGGTGGCAGAGCGTCGGTCTCGTTGGAGATGGACACGCTCCCGTCTCGCCGGCCGAGAGGAACTGCCCAGAATGGACCCTTGCTCTGGGAAAACCATGATCGAGCTCGAGCAGCATTAGGATTTGGCTTCCACACCCACAGGTACCGTGTCATTTCATTTGCAAAATGGCTAGGATAGTACTCTACTCACCAGCCAGACTGCATCCCTGGCAATGAGGGCGAGCACGTCGGCGCAGGAGACGGTGTCGGGGCAGGCCTTCTCCACCGCGGCCTTCACCCTGTCGACGAAGCCGAAGCCAnCGGAGCGTCTGGtTTTGGCAGCGCGTCCTTCTCAGCCGTYTTGTTGGCCGAGTCtCAGCAGCACCGACtCMGTMGCACMCCTGCATCCATGTCGCACGGGTGGCGGTGGTCAGGCCACTGCACGTGCACNGGCACACAAAACTGATGCTGATGCTGATGCATGCAAAATGCTGGTTACCCTGA

>PERO1.MSEI-648A	ANTGAGANATGGAGAATGACTGAAcGTAGTGTGAAGCTGAAgAGGTAGAAAaTGGTaATGGCTAGTTACCTGAGAGGACGACGAGGTCCTTGcGCGTCAAGGTTCACCcGCGTCGAAGAGTTGGGTGAGCACGGTGATGTTaNGCGGTGGGAGGTGGCAGAGCGTCGGTCTCGcTTGGAGATGGACACGCTCCCGTCTCGCCGGCCGAGAGGAACTGCCCAGAATGGACCCTTGCTCTGGAAAAACCATGATCGAGCTCGAGCAGCATTAGGATTTGGCTTCCACACCCACAGGTACCGTGTCATTTCATTTGCAAAATGGSTAGGATAGTACTCTACTCACCAGCCAGACTGCATCCCTGGCAATGAGGGCGAGCACGTCGGCGCAGGAGACGGTGTCGGGGCAGGCCTTCTCCACCGCGGCCTTCACCCTGTCGACGAAGCCGAAGCCACGGAGCGTCTGGTTTGGCAGCGCGTCCTTCTCCGCCGTCTTGTTTGCCGAGTCCAGCAGCACCGACCCGTCGCACaCCCTGCATTCAtCRTCGCaACGGTGGCGGTGGTCAGGgCCACTKtCAGGGCGAACAAACGGGGTTACGGACAGGGTACTGATGCTGATNCATGCAAAATGCTGCTTACCCTGACAAANCAGTCGTGGAA

>PERO1.MSEI-648A	CCCACGGTATTAACAATACNCATGCNTCTCGAANNTNTANGTNANAGATACCCCGNGTGTTCAGCANTGAAAGTGGNNTGACCACCGNCACNGATGCAACGTGAATGCAGGNGTGAGACGGGTCGGTGCTGCTGGACTCGGCAAACAANACGGCGGANAAGGACGCGCTGCCAAACCANACGCTCCGTGGCTTCGGNTTCGTCGACAGGGTTGAAGGCCGCGGTGGAAAAGGCCTGCCCCGACACCGTCTCCTGCGCCGACGTGCTCGCCCTCATTGCCAGGGATGCAGTCTGGCTGGTGAGTAGAGTACTATCCTAGCCATTTNGCAAATGAAATGACACGGTNCCTGTGGGTGTGGAAGCCAAATCCTANTGCTGCTCGAGCTCGATCATGGTTTTTCCAGAGCAAGGGTCCATTCTGGGCAGTTCCTCTCGGNCGGCGANACGGGAGCNTGTCCATCTCCAANNANACCGANNCTNTGCCACCTCCCACCGCTAACATCANCGNGCTCACCCAANTCTTCNACGCGGTGANNCTTNAACGCCCAGGACCTCNTCGTCNTTTTCAGGTAACTANCCATACCATGTTGTACCCTCTCNAGGTTNNNNGNACTTNNGCNANTGCTCCATGTTTTTATTTNGNNANNGGTGGNNANNGGNTACTTATCCCNNGGCGGGGNNGGAAAA

>PERO1.MSEI-676A	TATAGAATCCCCANAACCCATGGTGTTCAGGTACGTAAAATNGTNACCACACCTTCATTTACCTAACGNNNGCCACACNAAAATCATTATYATKgTKCCaGARKTTGTcCACACACTTCATKcTACGATtGGCnAMCATAMGGTGAAAaTTYAGGGAAAGGGGGTCAATACCGgAaGAGGACACGTGTtCCCTCTTTTYTAAAaCAGGGaAAGGACACATGTCTGTAGCTTCACATTTTCGGCAACATTCATGATAACCCGATCGTTGTGAGTCCGCAGGCAAAnCCgGGGCAAGAATATATACGGACAGCAAGAAGAACAGTGACGGGCGTTTGCAAGAAAATTGGTGGCGCTTGGCCTGAGCAATTAGCCAACGAATCAGATTCGTGCGGCGCTGGGAGCAAGCCACATGACGTAAAGCCAGCATACTACAGTAGRACGTGCTCGTACTTACCATGACGGTGGAGTCGCGTGCKGCGAaGGKCGAGGACGTCGGCCCAGGANACGGTGCGAGGGCAGGCGGCCTCCAGCGCGGCCTNNATCTCGTTCCACCACCTCGAACCCTCTCGCCNGAGTCCTTTGTTCGGGGTTGGACCGCCTTCNTCGCTCACCAACGANGGCGCTTGNTGTCCAAGCANGGATCGACGGCGTTCGCATCCCCTGCNCGCATAAAACGACGTCCTACNTATTTTGATGATGGNCAGCCGGGGTGCNCGCCCGGGGGTTGTGAATTNAATGCGGGTTGCTAACCTACCTTG

>PERO1.MSEI-680A	TCCCATAACCATGNTGTNGCAGTACGTACATGTGTAACATACTTCATCTTACCTACGRTGaTGCCACACCaCATCcATTATTWTWTttNCCGAGcTTGTCACACACcTTCATTTACGATGGnCAACATAGGTGnAAATTYAGGGAAGGGGGTCAATACGGAGWRGGACACGTGTCCCTCTTTTCTAAACAGGGAAGGACACATGTCTGTAGCTTCACATTTTCGGCAACATTCATGATAACCCGATCGTTGTGAGTCCGCAGGCAAACCcGGGCAAGAATATATACGGACAGCAAGAAGAACAGTGACGGGCGTTTGCAAGAAAATTGGTGGCGCTTGGCCTGAGCAATTAGCCAWCGAATCAGATTCGTGCGGCGCTGGGAGCAAGCCACATGACGTAAAGCCAGCATACTACAGTAGRACGTGCTCGTACTTACCATGACGGTGGARTCGCGTGCKGCGARGGCGAGGACGTCGGCSCAGGARACGGTGCGAGGGCAGGCGGCCTCCAGCGCGGCCTTRATCTCGTCCACCACCTCGAACCCTCTCRCCGAGTCCTTGTTCGGGGgTGGACCGCTTMTCGYTCACCACSGACGCGCTGCTGTCMAGCAGGATCRACGCGTCGCATCCCYnGCACGCATAAACGACGTCTACWTATATGATGATGGCCAGGCCTCCTGG

>PERO1.RSAI-218A	CAAGGTATCTCCATATATACTTTGAGCACCCCATATATRAGATGCGCGTTTTATTTCCYTACTTCGATTAGCCGTTCGTACACACAGCTCGACGCGCAAATKTTCACGMTATGAGAATTGAAAAATGTACCCTCNNNNCAGCANCCTGGAANAATATGTGGGGATCTATA

>PERO1.RSAI-420A	GGGTGGTGAKGGTGGANTTAGWGAGGCTACCACACCGGGAMTCMAGGATCCAGAAGGTTAACCATGCTGCTWACCTGACATGTGCAGGGATTGTGACGCGTCTGTYCTGCTGTCTGGCATGGAACAAAACGCGGCGCCVAACGTCATGTCCCTGCGAGGYTTCRAABTCATCGACAGCATCAAGGCDAAGCTCRARACCWTGTGCAAGCAGACCGTCTCCTGCGCCGACATCCTCACCGTCGCTGSCCGMKATTCCKTCGTCGCCGTAAGACCTCCAAACGCGCGCTACCTTATCCTAACTCCTAWGCSCCNCGCGTGATCACCACCANGTNGGGATCTATA

>PERO2.ALUI-300A	CCNNGNAGGTAGGTGANAACAACTNGCCGACNCNNTNCAGTTTNGANTACAGACTGCAATATAAGTCGAGNCATGAAAATGTGTCCTCCCAAATGATCGTGCCGNNGCNTNCAAATGGGTTCATTGCAGGGTNGTGACGCCTCTGTCCTCCTGGAATCCACGGAGGGCAACGTGGCGGAAAAGGACGCCAAACCAAACAAGAGCCTGCGAGGGTTCGGCTCCGTGGAGCGGGTCAAGGCCAAGTGGGATCTATA

>PERO2.ALUI-305A	TATAGATCCCACTTGGCCTTGACCCGCTCCACGGAGCCGAACCCTCGCAGGCTCTTgGTTTGGTTTGGCGTCCTTCTCCGCCACGTTGCCCTCCGTGGATTCCAGGAGGACAGAGGCGTCACAACCCTGCAATGAACCCATTTGCATGCGCGGCACATGTAAGCGTACACTCCATGGGATGACATGACATGGTCGATGGCAGCAGAAAGAAWTRMRACAACAGRSTAGGCAAGTtACTACACgTACTcTGACGAAS

>PERO2.MSEI-405B	CGGGTCCATCCTNGATNATGGCGNCGCCATTGCCAGAGGGTTCTGGGAGATGGCCTTCTCCATGACGGCCTTGAACGANGGCCTCCGCTTGGGGGCACTTGTCGTGGTANAACCCGACCTCCAGTGGCCAGAAAGGGCTGGCCTGGCATCCCACGGCGAGGAGCAGCAATGCACAAGCCATCAAAACGTGCAGCTTCGCAGCAAGAGCCGCCATTTTTTCGAAGCTAGCTAGCTTCCTTGACTAAGATTGGACGGGAAGAGAGAAGTGTAANTGGTCNACCGGTGGAGAATGCGTGTTGCCATAGCTCCATCATGAAGCTAATTATATAGGTGTGCATTCGAAGACCTGGCCTTGGCCGAGATTACNTATGTTACCGCGTGCTTATGGGATCTATA

>PERO2.MSEI-485B        TATAGATCCCATAATTAGCTTGGAATGGATCGATCAAGCTAGCTATAAATAGGCCAGCACAACACCAAGTTTCCTTCACCCATCCATCTaGCGTCCTCCCTCTARATATAAcGCCGGMCTCTTGGCTCTAGCCTCTAGCWAGCTGTAGAGCTCATCGCAAGTTGCAACAAnTGGCTGCTGTAMAGCTTGCYGCCTTTGTCGTGGTAGCATTGCTCGGTTGTATGGCTTACACATGCCAAGCGAGCTAMGGGTATCCCAACCCAnATGCCGCCCATCATAAGCCCGACACCTCCTACGGCACCGGCGCTCAYACTGGACTACTACAGCTATTCCTGCCCTAATGCGGAGGCAATTGtTCAGGGAGGCCGTAAAGAACGCCACAGCCAACAATCKCGGSAaTtCGGCGtCTGGGMTCATCMRYSTCKTCtnCC

>PERO2.MSEI-490A	GACCAGGAGCACGCAGACGTCAAGGGGGTTCCATTCCCATGAAGATCGGATGCCAATGCCGTCCACCTCGgACATCTACGATGACCRGAGCTTCTTCACCTCTGGCGAGCATCTTCTGCAGCAGATCGTCGCTGTCGTACCTTWCCATCGCGTGGCCACCTCTCCTCTTCCGTGGGTGAGCACAACCTATGCTCTTCCCTTGCCCTCTTTGTCTTCAGCCTCACACCGCCTGTGTTAGACCGAAGCTGCCGGAGTTGCACCGACGTGCGAAGCAGCAGCAGCAGCCGCTCGCTTGCGCATGCATGCGTGCGTACGTGGCCCCGTAGTTTCCTCTGCTTCGTAGTGTCGTAGCGTAGCGTAGAGCCTCTGTAGCGCCATRTAGATGCCTKCaTTGYACCSRTGAGAGCTCGCCGCCGCCTCTCTGTTATGGGATCTATA

>PERO2.MSEI-490B	TATAGATCCCATAATTAGCTTGGAATGGATCGATCAAGCTAGCTATAAATAGGCCAGCACAACACCAAGTTTCCTTCACCCATCCATCTtGCGTtCCaTCCCTCTAGgATATAAcGCCGGCCTCTTGtGCTCTAGCCTCTAGtCTAGCTGTAGAGCTCATCGCAAGTTGCAACAAcTGGCTGCTGTAAAGCTTGCTGCCTTTGTCGTGGTAGCAATAGCATTGCTCGGTTGTATGGCTTACACATGCCAAGCGAGCTACGGGTATCCCAACCCAATGCCGCCCATCATAAGCCCGACACCTCCTACGGCACCGGYGCTCACACTGGACTACTACAGCTATTCCTGCCCTAATGCGGAGGCAATTGTtCAGGGAGGCCGTAAAGAACGCCACAGCCAACAATCKCGGCATCGGCGCTGGRcTCATCMRCCTCKTCYC

>PERO4.MSEI-202A	AGTTNNTTGCTCCTACCCTGCNGCCGGCTTGAGCCGCGTTNTGTTCTGCTGTCTGGCATGGAACAAAACGCGGCGCCTAACGTCATGTCCCTGANGAGGCTTCGAAGTCATAGACAGCATCAAGGCGAANCTCGAGACCATGTGCAAGCAGACC

>PERO4.MSEI-208A	AGTTCNGCNGCCNNCCANGCNGNCTCGGNNCNGCCTCNGNTACTGGTCNAAATCNACCGACGGCGACNTGGCGGANAANGACNCCAANCCCACACNAGAGCCTGCGAGGGTTCNGCTCCNTGGAGCGGGTCAAGGGCCANTCTCGAGGCCGNNTGCCCGGGCATC

>PERO4.MSEI-290B	ATACGGTTCCGGAGGCTTCACCCGACGTGARARGCCSGRATGGGATACTGGCCGGATCGGACGAGTTGCGGATTGGACGAGGGTCCGGGTGGCTCAGGGGGCGGGGATGGCGGGGATGASTTTACGGATAGTGAGGGCGATGTGCAGGTGGACGGGGCCACCGTGTACAAGCGTGTAGKACACGTCTCCCGKTCGTGCCGGYKAaCCCGCGAGCAGAGGCCGGTGATTATGGGATCTATA

>PERO4.MSEI-292A	TTTGTTTANTCGATTCTCAACCCAAAGTATAGATCCCATAATCACCGGCCTCTGCTCGCGGGTAGCCGGCACGMMCGGGASWCaGTGTWCTMnCMACGCTKGTWcCACGGTGGCCCCGTCCACCTtGgCACATCGCCCTCACTATCCGTAAACTCATCCCCGCCATCCCCGCCCCCTGAGCCACCCGGACCCTCGGTCCAATCCGGCAACTCGGTCCGATCCGGCCAGGTATCCCATCCGGGCCTCTCCACGTCGGGTGAAGCCTCCGGAACCGTAT

>PERO4.MSEI-315A	GTNTCNNGNNCANNCGCNGCGCGGGGGCTGTCTCCANCNAATGATAAAGAAGTAGACCATTGNTCACAATATGTNCTTGANTATCGTGTCNNNGTCCNGANAGCCTCATCNNTTTCATGCGTGGTCAGTACACTGGTTTGTGATGCGTCNGTCCTTCTAACGGGAGATGGCNGCGAGCTGCAGCTGGCACCGAACCTGACGCTGCNNCCNANGGCGCTGAATNTCATCNANTCCATCCGCGCCATGGTGCACGCAGCCTGCGGTCCCGTC

>PERO4.MSEI-317B	TCCGGTTCCTSMGGcTWCSTCCCAGASACWCcTGCCACASAGGCTTCGGcCCGACGTGGAGACGTCCGGATGGGGTGCCTGGCCGGATCAGACCGAGGTGCCGGATTGGACCGAGGGTCCGGGTGGCTATTCTGTTGATGGCGGGGATGAGTCTACGGATAaGTGAGGGCGACGTGCAGGTGGAcCGGGGCCACCGTGKAaCAAGCcGTGGKAGKAaCAaCaGTMTtCCCGKTCKTRCCGKCTACCCGMGACCAGAGGCCGGTGATTATGGGATCTATA

>PERO4.MSEI-321A	CTCTGNTCNCGGGTAGCCGGCAAGACCGGGAGATAGTGTACTACCACGCTTgTMCACGGTGtGCCCCGgTCCACCTGNMAcGTCGCCCTCACTtATCCGTAGACTCATCCCCGCCATCAACAGAATAGCCACCCGGACCCTCGGTCCAATCCGGCACCTCGGTMTGATCCGGCCAGGCACCCCAKCCGGAYGTCTCCACGTCGGCCGAAGCCTGTGTGGCAGGACGGA

>PERO5.RSAI-278B	NNTACAGTNTGCTTNCAGGCGCGGGGNGNNCGCGGGCCGGCCGGTTTGTCGAGACGGNCNCATTGAATTTNTNTAAATGGAAGATCATCAGAGGACACGGTGACAAGCCTTACCAGGGNCCGTGCTGAACAGANCGATCCACTATGCTGAGTCCGCCATGGCAAAGGAGGCTGCTCTTCACCTCGGCATCCAGCGCGACCAGACCTTCATCGCCGACGAGCTCGAGATGATGCAGGGCTTCCTC

>PERO5.RSAI-282A	TNACAGTTGCNANCTANCTNNNGNTNGNACNCNCNCCNGCCCNACTCTCGAGACGAGGCCCNTGGATTCATTTCATGGAGGCTCATCGAGGACACGGTGACGAGCCTTACCAGGGNCCGTGCTGAACAGAGCGATCCACTATGCTGAGTCCGCCATGGCAAAGGAGGCTGCTCTTCACCTCGGCATCCAGCGCGACCAGACCTTCATCGCCGACGAGCTCGAGATGATGCAGGGCTTCCTC

>PERO6.MSEI-315A	GACCAGATGGGTGTTCAACTTTGTGTTGTTCTTCCACATGACAATTCTGAGGTGGTTGCCGTTTCTATGGAGGATCCMsCCTGGTTTGGTCATGGCGGGTACGGAATCACCTACTGCTGTTGCACCAGAGTCTGGACTAATCTCGGTTGATGATGTCATAGCATTTGGAGGTGTTCCCAATCCGATGGGTCCGGATAGACGGGCTARTCAACGGGTACAGTCTCAGCCAGATGTGGATGACCTGCAAATTGGACGGGCGATGCGTATGGCCAAAATGAGGGAGGTTCAGAATHCCACAGGTATGAATTTTATGGGATCTATA

>PERO6.MSEI-510A	TTTGTTTACTCGATTCTCAACCCAAAGTATAGATCCCATAACTTGTAAACCCACTTCAAACCTATCGTCTTTTGGTTTGGAGGTCGGGTTACAAAGTCCACGTGCCATTGCTCTCAATTGCCTTCATCTCCTCATCCATGGCGTGCGTCCAGCTAGGACTTTTGCTCGCCTCTACGAAGTTCGCCGGCTCCTCAACTCCGAACAGACATAGTCCGGAGTACTCGAGCGTAACTGGCTTTGTGTACTTGTAGACTTTCTTGAGGGTCTTGTAGCGACGAGGCCCTGAGGAGTCCGTTGTGGCTTGCGAAGGAGGCGACACAAATTGTGTCGGTGTTGATGCACTTGAGGAAGACGGCTGAGACCCTGGTGTGTCATCGACATCCGTGTCGTCGGCGTAGTCGTCGTGACCGTGACCATCATCTTGATTGTCGKCGTCACTATGCGCCTCGTTGTCGATGTTGTCGTCGAGATCTCCGCCT

>PERO6.MSEI-680A	GTNNCNTGCTACCNNCCTCCCTGCGTCTCAGNGNACCAAGTATATNGTACGCGGCGTCTGTAATCAACATTCTTATATGGTGGGNAACGCCACCGCCCAATGTGAAATTCCTCAAGTTGATTTTCTTCNAATGATCAAATTCCTCACANTGCATTNTGCNTCAAAACAGNTGNTCTTCATTGNGATGATCTATGGNAAAATCTTGNAAAAACACTTGATGACTTTCATTTGCCTAGGNNNACNGNGATTNCNAGTCCTCAACAGCATTCACTTATTGNTATTTCTNCNAGTTGATGTTTCTGCTAAGTGAATGTGATCNGACCCGATTTNCCCNCTATGCTATACTTATCCAGTCTATTCAATTCNNCATNTGCGTNCNANTTGAAACTTTGTTCAAAATCCTCACTGCATCCTTGTCAGCTGATGATTTTGTAACNAAAATCCCCNNNTCTTCAAAAAATGGTTTTCTCCAGAGGAANANTAACTGACCCCCCCCTTCCCCCGGATTGGAAAACCNNNAATCTCCNTTTTTTCCCCNGNTTCTTNGGGGGGGCTANGGTTTNCTGGGGGGAAATNNCNAAA
