# Supplementary material for: Peroxidase Profiling Reveals Genetic Linkage between Peroxidase Gene Clusters and Basal Host and Non-Host Resistance to Rusts and Mildew in Barley
Source: PLoS One. 2010 Aug 2;5(8):e10495. doi: 10.1371/journal.pone.0010495 (PMC2914007; doi:10.1371/journal.pone.0010495)
Supplement: Table S4 — Summary of QTLs conferring partial resistance to Puccinia hordei, to Blumeria graminis and to different heterologous Puccinia species. (0.05 MB XLS) [file pone.0010495.s004.xls]

## Sheet: Table S4
Table S4. Summary of QTLs conferring partial resistance to Puccinia hordei, to Blumeria graminis and to different heterologous Puccinia species.
QTL NAME	Pathogen species	Developmental Stage/Trait	BIN	LOD	% EXP.	ADD.	DONOR	Prx9	PEAK MARKER	REFERENCE
Rphq14	Puccinia hordei 1.2.1	RLP50S1	1H_1.2	3.2	5.4	-1.65795	Vada	-	E42M51-113	Jafary et al., 2008
Rphq21	Puccinia hordei Uppsala	RLP50S	1H_07.1	3.93	3.4	-1.34271	Vada	+	P15M53-163	Marcel et al., 2008
Rphq6	Puccinia hordei 24	RLP50A2	2H_4.1	4.61	7.9	-8.00334	Vada	-	E41M32-83	Qi et al., 1998 (updated)
Rphq18	Puccinia hordei 1.2.1	RLP50S	2H_6.1	3.05	8.1	-1.36175	Rec	+	GBM1251	Jafary et al., 2008
Rphq11	Puccinia hordei 1.2.1	RLP50S	2H_10.2	6.6	38.1	-4.02787	Cebada Capa	-	E37M33-162	Jafary et al., 2008
Rphq2	Puccinia hordei 1.2.1	RLP50S	2H_15.1	26.12	39.4	-4.45923	GE	+	E38M54-294	Marcel et al., 2008
Rphq17	Puccinia hordei 1.2.1	RLP50S	3H_6.1	8.17	7	2.31225	L94	+	E33M61-131	Marcel et al., 2008
Rphq10	Puccinia hordei 1.2.1	RLP50A	4H_1.2	2.66	5.1	-4.27773	Vada	-	E35M54-548	Qi et al., 1999 (updated)
Rphq19	Puccinia hordei 1.2.1	RLP50S	4H_6.1	3.74	7.3	-1.31304	Rec	-	Bmac0303c	Jafary et al., 2008
Rphq5	Puccinia hordei 1.2.1	AUDPC3	4H_6.1	4.1	3.5	4.7	Vada	+	E45M55-142	Qi et al., 1998 (updated)
Rphq20	Puccinia hordei 26	RLP50S	4H_10.2	2.76	2.1	-1.29684	Vada	-	E33M58-504	Marcel et al., 2008
Rphq4	Puccinia hordei 24	AUDPC	5H_2.1	28.24	43.7	17.4624	Vada	-	E38M54-247	Qi et al., 1998 (updated)
Rphq7	Puccinia hordei 24	RLP50S	5H_12.1	5.32	5.3	-1.27751	Vada	+	E33M55-267	Marcel et al., 2008
Rphq16	Puccinia hordei 1.2.1	RLP50S	5H_15.1	11.38	27	2.58634	Dom	+	Bmag0113i	Jafary et al., 2008
Rphq15	Puccinia hordei 1.2.1	RLP50S	6H_2.3	5.3	5.5	1.31	Steptoe	-	ABC152A	Marcel et al., 2007
Rphq3	Puccinia hordei 1.2.1	RLP50S	6H_6.1	16	21	-3.89	Vada	+	E37M33-574	Qi et al., 1998 (updated)
Rphq8	Puccinia hordei 26	RLP50A	7H_7.2	4.67	10.7	-6.43715	Vada	+	E39M61-372	Qi et al., 1999 (updated)
Rphq1	Puccinia hordei 1.2.1	RLP50S	7H_8.1	5.4	7	-1.66	Vada	+	E35M55-450	Marcel et al., 2008
Rphq9	Puccinia hordei 26	RLP50A	7H_9.2	4.42	10.4	-6.34667	Vada	+	E40M32-123	Qi et al., 1999 (updated)
Rbgq4	Blumeria graminis f.sp. hordei	Adult field	1H_2.2	7.24	28.4	10.0525	Tremois	-	bPb-4657	Aghnoum et al., 2009
Rbgq5	Blumeria graminis f.sp. hordei	Adult field	1H_5.2	5.65	10.9	1.88878	Morex	+	ABG053	Aghnoum et al., 2009
Rbgq6	Blumeria graminis f.sp. hordei	Seedling	1H_7.1	3.44	8	-6.06541	SusPtrit	+	E38M54-441	Aghnoum et al., 2009
Rbgq7	Blumeria graminis f.sp. hordei	Seedling	2H_3.2	3.8	14.4	17.0772	SusPtrit	+	E37M32-288	Aghnoum et al., 2009
Rbgq8	Blumeria graminis f.sp. hordei	Adult field	2H_6.2	13.29	31.1	4.08119	Vada	+	E38M54-169	Aghnoum et al., 2009
Rbgq1	Blumeria graminis f.sp. hordei	Adult field	2H_8.2	5.12	15.3	1.49309	Vada	+	E41M32-492	Shtaya et al., 2006
Rbgq9	Blumeria graminis f.sp. hordei	Seedling	2H_15.1	4.95	11.5	6.97257	Vada	+	E42M48-405	Aghnoum et al., 2009
Rbgq10	Blumeria graminis f.sp. hordei	Seedling	3H_1.1	4.73	15.5	9.89528	Morex	-	MWG571C	Aghnoum et al., 2009
Rbgq11	Blumeria graminis f.sp. hordei	Adult field	3H_11.1	3.61	7.3	1.48695	Morex	+	CDO113B	Aghnoum et al., 2009
Rbgq2a	Blumeria graminis f.sp. hordei	Adult field	3H_6.1	4.34	24.9	-4.26947	L94	+	E33M61-131	Aghnoum et al., 2009
Rbgq2b	Blumeria graminis f.sp. hordei	Adult field	3H_7.1	6.39	20.5	-1.81399	L94	+	GBM1163	Shtaya et al., 2006
Rbgq12	Blumeria graminis f.sp. hordei	Adult field	4H_06.2	6.25	31.2	10.6588	Tremois	-	E39M61-181	Aghnoum et al., 2009
Rbgq13	Blumeria graminis f.sp. hordei	Seedling	4H_13.1	4.22	9.8	-6.52727	SusPtrit	-	E35M58-56	Aghnoum et al., 2009
Rbgq14	Blumeria graminis f.sp. hordei	Seedling	5H_04.2	4.89	19.9	-11.4009	Dom	+	Bmac0047c	Aghnoum et al., 2009
Rbgq15	Blumeria graminis f.sp. hordei	Seedling	5H_10.5	3.05	21.5	10.7068	Vada	-	E33M58-306	Aghnoum et al., 2009
Rbgq3	Blumeria graminis f.sp. hordei	Adult field	5H_12.1	3.89	11.9	1.6361	Vada	+	E33M55-267	Shtaya et al., 2006
Rbgq16	Blumeria graminis f.sp. hordei	Adult field	5H_14.1	4.17	7.6	1.54999	Morex	-	CDO484	Aghnoum et al., 2009
Rbgq17	Blumeria graminis f.sp. hordei	Adult field	5H_15.3	4.84	9.5	-2.22095	SusPtrit	-	E33M61-144	Aghnoum et al., 2009
Rbgq18	Blumeria graminis f.sp. hordei	Adult field	6H_6.1	2.83	10.4	0.370791	Cebada Capa	+	E33M55-333	Aghnoum et al., 2009
Rbgq19	Blumeria graminis f.sp. hordei	Seedling	6H_9.2	5.55	22.4	-8.75511	Nure	-	scssr05599	Aghnoum et al., 2009
Rbgq20	Blumeria graminis f.sp. hordei	Seedling	7H_1.1	3.48	18.3	11.1238	Rec	+	ABG704	Aghnoum et al., 2009
Rbgq21	Blumeria graminis f.sp. hordei	Adult field	7H_4.1	3.27	8.6	-0.575514	SusPtrit	+	P15M47-184	Aghnoum et al., 2009
Rbgq22	Blumeria graminis f.sp. hordei	Seedling	7H_5.1	4.23	20	-8.67936	SusPtrit	-	E38M61-128	Aghnoum et al., 2009
	Puccinia hordei-murini	VIS4	1H_03.2	4	9.5	3.0191	Vada	-	E41M40-474	Jafary et al., 2008
	Puccinia hordei-secalini	VIS	1H_06.2	6.32	12.4	7.34307	Vada	-	E33M54-263	Jafary et al., 2008
	Puccinia hordei-murini	VIS	1H_07.1	10.5	43	11.2857	Rec	+	ABG494	Jafary et al., 2008
	Puccinia graminis f.sp. tritici	IA5	1H_11.2	2.92	4.8	5.76719	Vada	-	E39M61-250	Jafary et al., 2006 (updated)
	Puccinia graminis f.sp. lolii	VIS	1H_12.2	2.69	7	-4.65007	SusPtrit	+	E42M48-162	Jafary et al., 2006 (updated)
	Puccinia hordei-bulbosi	IU-N6	1H_14.2	3.11	7.6	4.71134	Vada	-	E42M48-335	Jafary, unpublished (updated)
	Puccinia hordei-murini	VIS	2H_02.2	5.07	9.6	5.65426	C.Capa	+	E37M33-160	Jafary et al., 2008
	Puccinia hordei-secalini	VIS	2H_02.2	11.48	23.9	9.83435	C.Capa	+	E37M33-160	Jafary et al., 2008
	Puccinia persistens	VIS	2H_04.2	3.55	5.8	3.9287	C.Capa	+	E33M61-135	Jafary et al., 2008
	Puccinia triticina	VIS	2H_08.1	4.11	18.4	-6.99978	Dom	+	EBmac0525b	Jafary et al., 2008
	Puccinia hordei-bulbosi	IU-N	2H_11.1	3.05	8	4.91679	Vada	-	E32M61-174	Jafary, unpublished (updated)
Rpcq5	Puccinia coronata agropyrina	RLP50S	2H_11.3	7.21	20.7	-3.37	C.Capa	-	E33M61-227	Alemu, unpublished
	Puccinia hordei-bulbosi	EA7	2H_11.3	2.88	7.9	-3.41752	SusPtrit	-	E33M61-227	Jafary, unpublished (updated)
Rpcq1	Puccinia coronata agropyrina	RLP50S	2H_13.1	5.38	10.9	-1.75	Vada	+	E38M54-113	Alemu, unpublished
	Puccinia persistens	VIS	2H_13.2	4.67	8.2	5.60645	Vada	-	E38M54-176	Jafary et al., 2008
	Puccinia persistens	VIS	2H_15.1	7.01	11.6	6.87829	Vada	+	E38M55-251	Jafary et al., 2008
	Puccinia triticina	VIS	2H_15.1	4.11	18.6	-7.03239	Dom	+	mwst	Jafary et al., 2008
	Puccinia hordei-murini	VIS	3H_06.1	3.57	8	2.78357	Vada	+	Bmag0136	Jafary et al., 2008
Rpcq6	Puccinia coronata agropyrina	RLP50S	3H_12.1	3.55	8.6	-2.25	C.Capa	+	E33M54-356	Alemu, unpublished
	Puccinia hordei-murini	VIS	3H_12.1	6.09	10.3	6.02569	C.Capa	+	E33M54-356	Jafary et al., 2008
	Puccinia hordei-secalini	VIS	3H_12.2	6.47	11.9	6.81159	C.Capa	+	E37M50-432	Jafary et al., 2008
	Puccinia persistens	VIS	3H_12.2	7.31	13.8	5.86768	C.Capa	+	E37M50-432	Jafary et al., 2008
	Puccinia triticina	VIS	3H_12.2	8.32	22.2	12.4208	C.Capa	+	E37M50-432	Jafary et al., 2008
	Puccinia triticina	VIS	3H_15.2	3.06	4.4	5.4715	Vada	-	E39M61-229	Jafary et al., 2008
	Puccinia hordei-bulbosi	IU-N	3H_16.1	4.61	13.1	6.64459	Vada	+	E42M54-87	Jafary, unpublished (updated)
	Puccinia hordei-secalini	VIS	4H_05.2	5.36	11.1	-6.61195	SusPtrit	-	E35M55-302	Jafary et al., 2008
	Puccinia persistens	VIS	4H_05.2	5.98	11.7	-5.36239	SusPtrit	-	E35M55-302	Jafary et al., 2008
	Puccinia hordei-murini	VIS	4H_06.2	7.96	14.2	-7.04723	SusPtrit	-	E39M62-300	Jafary et al., 2008
	Puccinia triticina	VIS	4H_06.2	2.98	6.7	-6.78966	SusPtrit	-	E39M62-300	Jafary et al., 2008
	Puccinia hordei-bulbosi	IU-N	4H_10.2	5.25	13.5	-6.18067	SusPtrit	-	E33M58-504	Jafary, unpublished (updated)
Rpcq2	Puccinia coronata agropyrina	RLP50S	5H_02.1	4.78	9.9	1.7	SusPtrit	-	E38M54-247	Alemu, unpublished
	Puccinia hordei-bulbosi	RLP50S	5H_03.1	4.34	12.7	4.35637	Vada	-	E39M58-159	Jafary, unpublished (updated)
	Puccinia graminis f.sp. tritici	IA	5H_06.2	4.56	7.5	-7.5524	SusPtrit	-	E35M55-181	Jafary et al., 2006 (updated)
Rpcq4	Puccinia coronata agropyrina	RIF8	5H_07.1	4.44	10.6	-8.97	SusPtrit	-	E38M54-375	Alemu, unpublished
	Puccinia hordei-secalini	VIS	5H_11.1	4.42	8.6	5.95038	Vada	+	P15M47-114	Jafary et al., 2008
	Puccinia persistens	VIS	5H_12.2	3.88	5.9	4.81675	Vada	-	E42M55-75	Jafary et al., 2008
	Puccinia persistens	VIS	5H_13.3	10.98	36.5	6.76999	Rec	-	ABG391	Jafary et al., 2008
	Puccinia graminis f.sp. tritici	IA	5H_14.2	3.76	6.4	-7.01105	SusPtrit	+	E40M32-87	Jafary et al., 2006 (updated)
	Puccinia graminis f.sp. lolii	VIS	6H_02.2	2.68	6.5	-4.31556	SusPtrit	-	E42M54-160	Jafary et al., 2006 (updated)
	Puccinia triticina	VIS	6H_03.2	3.45	8.5	7.98111	C.Capa	+	E33M55-63	Jafary et al., 2008
	Puccinia graminis f.sp. lolii	VIS	6H_05.3	5.68	15.6	5.15504	Vada	-	E35M55-217	Jafary et al., 2006 (updated)
	Puccinia hordei-bulbosi	IU-N	6H_05.3	4.68	11.8	5.81897	Vada	-	E35M55-217	Jafary, unpublished (updated)
	Puccinia hordei-murini	VIS	6H_06.1	5.66	11.7	6.30946	C.Capa	+	E45M61-259	Jafary et al., 2008
	Puccinia persistens	VIS	6H_06.1	3.47	5.1	3.73659	C.Capa	+	E45M61-259	Jafary et al., 2008
Rphq3	Puccinia triticina	EA	6H_06.1	6.06	17.2	-6.41457	Vada	+	E37M33-574	Niks et al., 2000 (updated)
	Puccinia graminis f.sp. tritici	IA	6H_06.2	6.3	10.9	8.75925	Vada	-	GBM1063	Jafary et al., 2006 (updated)
	Puccinia triticina	VIS	6H_06.2	11.15	18.6	11.45	Vada	-	GBM1063	Jafary et al., 2008
	Puccinia triticina-"duri"	VIS	6H_06.2	5.71	12	4.07894	Vada	-	GBM1063	Jafary et al., 2006 (updated)
	Puccinia triticina	VIS	6H_07.2	3.76	9	7.46429	C.Capa	+	E33M54-350	Jafary et al., 2008
Rpcq7	Puccinia coronata agropyrina	RLP50S	6H_12.2	3.1	8.2	-2.19	C.Capa	+	E42M48-380	Alemu, unpublished
Rpcq8	Puccinia coronata agropyrina	RIF	7H_05.1	3.96	12.8	-15.36	SusPtrit	-	E39M48-310	Alemu, unpublished
	Puccinia hordei-secalini	VIS	7H_05.1	2.86	4.8	-5.47616	SusPtrit	-	E39M48-310	Jafary et al., 2008
	Puccinia persistens	VIS	7H_05.1	2.82	4.7	-4.13377	SusPtrit	-	E38M61-128	Jafary et al., 2008
	Puccinia hordei-bulbosi	VIS	7H_05.1	7.16	21.5	-7.34757	SusPtrit	-	E39M48-310	Jafary, unpublished (updated)
	Puccinia hordei-secalini	VIS	7H_07.2	3.14	6.2	5.06868	Vada	+	E39M61-375	Jafary et al., 2008
	Puccinia persistens	VIS	7H_08.1	5.28	9.7	6.19331	Vada	+	E33M61-200	Jafary et al., 2008
	Puccinia triticina	VIS	7H_08.1	11.33	21.2	12.2145	Vada	+	E33M61-200	Jafary et al., 2008
Rpcq3	Puccinia coronata agropyrina	RLP50S	7H_09.1	5.31	10.5	-1.74	Vada	-	E42M55-325	Alemu, unpublished
	Puccinia persistens	VIS	7H_09.1	7.77	13.9	7.42527	Vada	-	E42M55-325	Jafary et al., 2008
	Puccinia graminis f.sp. tritici	IA	7H_09.2	4.65	7.7	7.45597	Vada	+	P17M54-169	Jafary et al., 2006 (updated)
	Puccinia triticina	VIS	7H_09.2	8.63	16.9	11.015	Vada	+	P17M54-169	Jafary et al., 2008
	Puccinia hordei-murini	VIS	7H_11.1	4.92	11.1	3.28833	Vada	-	E42M48-334	Jafary et al., 2008
	Puccinia hordei-bulbosi	VIS	7H_11.2	7.42	18.3	7.52288	Vada	-	E39M61-255	Jafary, unpublished (updated)
RLP50S1	Relative Latency Period on Seedling: estimate of the time (hours) at which 50% of the ultimate number, relative to the susceptible control L94.
RLP50A2	Relative Latency Period on Adult stage.
AUDPC3	Area Under Disease Progress Curve: quantifies severity of infection in the field.
VIS4	Visible Infection Size: the number of both flecks and pustules per square centimeter, determined on seedlings.
IA5	Infected Area, measured on seedlings.
IU-N6	Relative ratio ofinfection units related with necrosis
EA7	Early Abortion: percentage infection units that are arrested within 24 hour after inoculation, is observed by microscope on seedlings.
RIF8	Relative Infection Frecuency: the number of pustules per square centimeter, relative to the susceptible control L94, on seedlings.
Prx9	+: QTL co-localizes with prx cluster; -: QTL does not co-localize with prx cluster
